# Supplementary material for: Prevalence of chronic pain in developing countries: systematic review and meta-analysis
Source: Pain Rep. 2019 Dec 6;4(6):e779. doi: 10.1097/PR9.0000000000000779 (PMC6903356; doi:10.1097/PR9.0000000000000779)
Supplement: SUPPLEMENTARY MATERIAL [file pr9-4-e779-s001.xlsx]

## Sheet: Planilha1
Study	Year	Sample age	Sex (M / F)	Pain duration threshold for definition of chronicity (in months)	Risk of study participation bias (2: high, 1: moderate, 0: low)	Risk of study participation bias reasons	Risk of outcome measurement bias (2: high, 1: moderate, 0: low)	Risk of outcome measurement bias: reasons
Bhattarai et al.	2007	>=15	M=828; F=902	3 months	1	There was no sample size difinition. Sampling is not clearly described, the choice of the household member to be interviewed is not clear and how failed attempts to access participants were dealt with was not described.	0	CP was clearly defined and care was taken to have a clear communication with illiterate and poorly educated participants. Raters were trained in a smaller sample of participants before going to the field.
Sá et al.	2008	>=20	M=1025; F=1272	6 months	1	The target area of sampling was very well described. Several general characteristics of the population were provided. Also, there was a large proportion of responders (92.7%). However it was not clearly expressed in methods how individuals within a selecetd home were chosen to be evaluated. It is not clear whether all inhabitants of a selected dwelling were assessed, which were the measures to de…	0	The chronic pain definition was a standard one. All participants were assessed in an identical manner.
Igumbor et al.	2011	>=18	M=211; F=262	3 months	0	The sample was well described, the sampling was comprehensive and data on the number of attempted visits, time of day, procedures to contact participants were well described.	2	The very definition of CP used in the study was not clearly reported. Pain intensity was assessed by the VAS
Lu and Javier	2011	>=18	M=4.730; F=6.270	6 months	2	No information on the training of raters, exact sampling of participants.	2	The definition of CP in the text is unclear and unreferenced. It mixes different time frames and includes intensity of pain in the definition.
Zarei et al.	2012	20-85	M=719; F=874	6 months	0	This was a representative sample pf the population, participants were interviewed ins a systematic manner, and a pilot study was used and its reliability was assessed before the study was conducted	2	CP was defined as by the presence of any pain within the previous six months. Those who had any pain within the previous six months were then classified into only 3 possibilities: once a week, several times a week or constantly.The reported prevalence included the percentage of responders to this criteria and included patients with potentially unfrequent pain. Frequent CP was present in only 18.1…
Vieira et al.	2012	>=18	M=536 ; F=1061	6 months	1	There is scant information on how individuals from a selected home were assessed. There is no information on the measures useed to recontact inhabitants from a selected home in case nobody was present at the moment of the assessment. There was a high rate of participation in the study.	0	The definition of chronic pain was standardized and clearly defined, and was applied in a standardized manner to all participants. Some information on demographics was provided.
Dureja et al.	2013	>=30	M=2602; F=2402	3 months	1	Sampling was well structured and well described. There was a double check of responses of a significant number of responders and a high respnder rate. But there was scant information on the methods used to select participants from a home with more than one dweller. Also, there is imprecise information on whether more than one inhabitant from a selected home were assessed, or whther other call att…	2	The classification of CP used is unusual and consists of several conditions that may have been challenging to appraise on a telephone interwiew.
Cabral et al.	2014	>=15	M= 256; F=570	3 months	1	Barra Funda is a neighborhood of São Paulo and there is no information how it would be representative of the whole city. Participants were routinelly followed by a local specific health care model and received scheduled visits by health care agents. This may affect reporting and access to care, and may differ from the whole population living in other areas. Comprehensive information was provided …	1	The outcome is clearly defined, however, a very unusual definition of chronic pain was employed: pain of any intensity of lasting for 3 months or longer AND at least one episode of pain in the preceeding 30 days. In another monent in methods it is stated that CP was defined by the Chronic Pain Grade was used, assessing "the most bothersome pain" in the previous 3 months.There were low chance of m…
Jackson et al.	2014	>=18	M=602; F=401	3 months	1	Intrinsic bias related to telephone interviews and its related bias. Sampling was well described and strategies to recontact non-respondents were clearly perfomred described.Telephone numbers from both landline and cell phones were selected from the whole population. Part os the sample has pain reported by a proxy (intervewee) and its related bias.	2	The definition of CP is some what uncommon (ie, presence of pain for at least one full day during the past 6 months. Then pain was subdivided into acute, had remitted, or was "chronic/ongoing" . In this case, CP per se was not defined (except in the abstract where "lasting at least 3 months" is mentioned. Interviewees had to report on presence of pain on themselves and also on other household mem…
Ferreira et al.	2016	>=18	M=931; F=1515	3 months	1	There was a comprehensive and detailed explaination of the process of sampling, the procedures to mitigate non-responder bias and how non-responders were recontacted on other occasions. Land-line tepephone line was available in only 76% of the houses, which may have diminished the proportion pf the papulation potentially being amenable to sampling in the study. Also, non-responders reached a rela…	1	The CP definition was clear and straighforward. There was a clear description of the procedure to choose one the the selected household members to participate in the interview.
Elzahaf R et al.	2016	>=18	M=550;F=662	3 months	0	This was a representative sample pf the population, participants were interviewed ins a systematic manner.	0	The definition of chronic pain was standardized and clearly denefined, and was applied in a standardized manner to all participants. Some information on demographics was provided.
Souza J et al.	2017	>=18	M=347; F=376	6 months	2	Phone numbers were exclusivelly cell phone numbers, ina country were the number of cell phone holders is relativelly small and very diverse between social groups and inhabitants. from different areas of the country (rural vs urban). Moreover, cell phone numbers were provided by a private company and no information is provided concerning its role in the study or on the criteria this interprise use…	1	CP was defined as by the presence of pain within the previous six months, but the wording in the text is unclear. Persistent pain within the previous six months is not clearly defined and there is no reference to the definition of chronic pain used.
